# Supplementary material for: Thermal Stability of Fluorescent Chitosan Modified with Heterocyclic Aromatic Dyes
Source: Materials (Basel). 2022 May 20;15(10):3667. doi: 10.3390/ma15103667 (PMC9147818; doi:10.3390/ma15103667)
Supplement: Supplementary file 1 [file materials-15-03667-s001.zip]

Archive with 1 entries (1 files):
- materials-1701649-supplementary.pdf
